# Supplementary material for: Blood Biomarkers and Metabolomic Profiling for the Early Diagnosis of Vancomycin-Associated Acute Kidney Injury: A Systematic Review and Meta-Analysis of Experimental Studies
Source: J Pers Med. 2022 Aug 28;12(9):1397. doi: 10.3390/jpm12091397 (PMC9505572; doi:10.3390/jpm12091397)
Supplement: Supplementary file 1 [file jpm-12-01397-s001.zip]

Archive with 2 entries (2 files):
- jpm-1879208-supplementary/Supplemental Table S1.pdf
- jpm-1879208-supplementary/Supplemental Table S2.pdf
